# Supplementary material for: Global Analysis of the Fungal Microbiome in Cystic Fibrosis Patients Reveals Loss of Function of the Transcriptional Repressor Nrg1 as a Mechanism of Pathogen Adaptation
Source: PLoS Pathog. 2015 Nov 20;11(11):e1005308. doi: 10.1371/journal.ppat.1005308 (PMC4654494; doi:10.1371/journal.ppat.1005308)
Supplement: S3 Table — (XLSX) [file ppat.1005308.s018.xlsx]

## Sheet: Sheet1
contig	position	context.x	ref_allele.x	alt_allele.x	Loci	Mutation	t_lod_fstar.x	init_n_lod.x	judgement.x
Ca21chr1_C_albicans_SC5314	1427171	CAGxAAA	C	T	orf19.6244	synonymous	55.3515	9.92574	KEEP
Ca21chr1_C_albicans_SC5314	1475168	CAAxTTG	C	T	N/A	Intergenic	53.8936	7.35745	KEEP
Ca21chr1_C_albicans_SC5314	1475186	CTCxCAT	G	T	N/A	Intergenic	57.1638	7.75393	KEEP
Ca21chr1_C_albicans_SC5314	1481378	TGTxCAA	A	G	ATC1	Y558H (non-polar->+charged)	98.898	17.4487	KEEP
Ca21chr1_C_albicans_SC5314	2321643	ACTxGAG	A	G	LKH1	R3A (+->non-polar)	85.632	12.0265	KEEP
Ca21chr1_C_albicans_SC5314	2971848	GCCxGTA	C	T	N/A	Intergenic	68.6637	12.6405	KEEP
Ca21chr1_C_albicans_SC5314	2971864	AGCxTTG	T	C	N/A	Intergenic	68.8639	13.2286	KEEP
Ca21chr1_C_albicans_SC5314	572448	CTGxTGC	C	G	N/A	Intergenic	85.3991	11.4323	KEEP
Ca21chr1_C_albicans_SC5314	572514	ACAxTTC	T	G	N/A	Intergenic	61.5807	11.1297	KEEP
Ca21chr1_C_albicans_SC5314	750269	TTAxTTA	T	G	orf19.3060	F205V (non-polar->non-polar)	47.2061	9.3309	KEEP
Ca21chr1_C_albicans_SC5314	83129	TAAxGAA	C	T	orf19.6055	synonymous	31.7082	10.2319	KEEP
Ca21chr1_C_albicans_SC5314	83156	AAAxGAA	T	C	orf19.6055	synonymous	47.7891	11.1311	KEEP
Ca21chr1_C_albicans_SC5314	83162	ATTxGAA	G	A	orf19.6055	synonymous	40.7366	11.4283	KEEP
Ca21chr1_C_albicans_SC5314	867057	CTAxTTA	T	C	N/A	Intergenic	11.4698	4.8161	KEEP
Ca21chr2_C_albicans_SC5314	1034926	TAAxTAA	A	C	orf19.3528	F126V (non-polar->non-polar)	18.1062	9.02859	KEEP
Ca21chr2_C_albicans_SC5314	1226372	TCAxCAG	G	A	SPO72	A311T (non-polar->polar)	80.7542	13.5343	KEEP
Ca21chr2_C_albicans_SC5314	1370448	AAAxGGA	A	C	N/A	Intergenic	89.4777	9.03004	KEEP
Ca21chr2_C_albicans_SC5314	166083	TGCxAAA	C	A	HGT7	synonymous	67.6278	3.60617	KEEP
Ca21chr2_C_albicans_SC5314	166342	GCTxCTG	C	T	N/A	Intergenic	32.6658	5.11706	KEEP
Ca21chr2_C_albicans_SC5314	167089	AGGxAAT	C	T	N/A	Intergenic	8.91021	4.2141	KEEP
Ca21chr2_C_albicans_SC5314	167097	TCTxGAT	C	G	N/A	Intergenic	15.9806	4.51481	KEEP
Ca21chr2_C_albicans_SC5314	167124	AGAxGTT	A	T	N/A	Intergenic	9.09131	4.2104	KEEP
Ca21chr2_C_albicans_SC5314	167155	GTTxAGA	T	C	N/A	Intergenic	8.87833	3.61208	KEEP
Ca21chr2_C_albicans_SC5314	167238	TTAxTTT	A	T	N/A	Intergenic	46.5727	3.91018	KEEP
Ca21chr2_C_albicans_SC5314	167500	TACxATT	C	A	HGT8	synonymous	34.9075	2.40802	KEEP
Ca21chr2_C_albicans_SC5314	167581	CAAxGTT	C	T	HGT8	synonymous	19.2584	5.71547	KEEP
Ca21chr2_C_albicans_SC5314	167584	CGTxAGA	T	C	HGT8	synonymous	19.3564	5.71681	KEEP
Ca21chr2_C_albicans_SC5314	167893	TATxTTC	C	T	HGT8	synonymous	17.0767	7.82603	KEEP
Ca21chr2_C_albicans_SC5314	1701306	TTCxTGT	T	G	PGA46	Q58H (polar->+)	55.8338	6.0202	KEEP
Ca21chr2_C_albicans_SC5314	1961447	CACxAAC	C	T	orf19.1396	T222*	50.8875	14.749	KEEP
Ca21chr2_C_albicans_SC5314	196858	GAGxAGA	T	C	REG1	T520A (polar->non-polar)	58.6952	10.5351	KEEP
Ca21chr2_C_albicans_SC5314	37599	CCAxAGA	A	G	CKB1	F187S (non-polar->polar)	93.4961	14.1473	KEEP
Ca21chr2_C_albicans_SC5314	883665	TGAxCAA	T	C	N/A	Intergenic	59.9882	8.42226	KEEP
Ca21chr2_C_albicans_SC5314	99772	TACxTTT	T	G	orf19.2065	synonymous	6.38929	8.12565	KEEP
Ca21chr3_C_albicans_SC5314	18623	GTGxTAT	G	C	SEC6	T304S (polar->polar)	72.8688	17.1391	KEEP
Ca21chr3_C_albicans_SC5314	18732	GGGxCCG	T	C	SEC6	T268A (polar->non-polar)	91.6814	16.856	KEEP
Ca21chr4_C_albicans_SC5314	1047774	ACTxAAT	T	C	N/A	Intergenic	59.0028	7.22423	KEEP
Ca21chr4_C_albicans_SC5314	1172093	ATGxTTC	C	A	PUF3	A316D (non-polar->-charged)	62.9809	8.72558	KEEP
Ca21chr4_C_albicans_SC5314	1235746	CAAxAGG	T	C	orf19.1246	I427V (non-polar->non-polar)	105.376	18.0561	KEEP
Ca21chr4_C_albicans_SC5314	1277296	TTTxATT	G	A	CFL2	synonymous	111.855	9.93296	KEEP
Ca21chr4_C_albicans_SC5314	1320984	AAAxCCT	T	C	N/A	Intergenic	70.6426	11.7393	KEEP
Ca21chr4_C_albicans_SC5314	1530682	TTAxTAC	A	C	orf19.3124	L355V (non-polar->non-polar)	56.5178	9.33115	KEEP
Ca21chr4_C_albicans_SC5314	217003	ATAxAAA	T	C	N/A	Intergenic	37.5271	3.31109	KEEP
Ca21chr4_C_albicans_SC5314	442769	TTAxTCA	G	C	orf19.4567	T84S (polar->polar)	75.6867	12.9434	KEEP
Ca21chr4_C_albicans_SC5314	610120	CAGxGAT	T	C	orf19.2697	synonymous	58.5032	14.369	KEEP
Ca21chr5_C_albicans_SC5314	369649	CACxCTA	A	G	N/A	Intergenic	34.643	7.5205	KEEP
Ca21chr5_C_albicans_SC5314	485431	CACxCTC	C	T	LEU3	synonymous	69.1537	14.4435	KEEP
Ca21chr5_C_albicans_SC5314	525828	AGTxATA	A	G	orf19.4245	synonymous	31.6082	7.525	KEEP
Ca21chr5_C_albicans_SC5314	525853	TATxTTG	T	C	orf19.4245	K402R (+charged->+charged)	40.1254	6.31831	KEEP
Ca21chr5_C_albicans_SC5314	525935	GTTxTTG	G	T	orf19.4245	Q375K (polar->+charged)	17.2687	7.22412	KEEP
Ca21chr5_C_albicans_SC5314	525936	TTGxTGT	T	C	orf19.4245	synonymous	17.3131	7.52501	KEEP
Ca21chr5_C_albicans_SC5314	526047	TTTxTTC	T	C	orf19.4245	synonymous	28.6005	4.51508	KEEP
Ca21chr5_C_albicans_SC5314	526059	TACxGTC	T	G	orf19.4245	synonymous	26.2593	6.01626	KEEP
Ca21chr5_C_albicans_SC5314	526401	ATGxATC	G	A	orf19.4245	synonymous	58.0833	18.6481	KEEP
Ca21chr5_C_albicans_SC5314	526577	TGTxTTG	C	A	orf19.4245	D161Y (-charged->non-polar)	18.7869	17.4324	KEEP
Ca21chr5_C_albicans_SC5314	526761	CTTxGAG	A	G	orf19.4245	synonymous	12.162	11.1371	KEEP
Ca21chr5_C_albicans_SC5314	526800	CACxACC	C	T	orf19.4245	synonymous	31.5305	10.8322	KEEP
Ca21chr5_C_albicans_SC5314	526942	GATxTGG	C	T	orf19.4245	synonymous	54.5533	11.4296	KEEP
Ca21chr5_C_albicans_SC5314	527031	AGGxCCG	T	C	orf19.4245	synonymous	31.9095	5.95076	KEEP
Ca21chr5_C_albicans_SC5314	826392	GGGxATT	G	A	orf19.1121	D258N (-charged->polar)	49.0875	8.42505	KEEP
Ca21chr5_C_albicans_SC5314	829566	CCAxTTA	A	G	FAV2	synonymous	6.5811	12.6355	KEEP
Ca21chr5_C_albicans_SC5314	829677	TGCxAGT	T	C	FAV2	synonymous	18.7005	14.1425	KEEP
Ca21chr5_C_albicans_SC5314	830051	TTTxCAA	A	T	N/A	Intergenic	36.7879	6.92304	KEEP
Ca21chr5_C_albicans_SC5314	830109	ACTxCTT	T	A	N/A	Intergenic	13.0307	6.62214	KEEP
Ca21chr5_C_albicans_SC5314	830237	ATAxTGT	G	A	N/A	Intergenic	10.6328	2.70903	KEEP
Ca21chr5_C_albicans_SC5314	830312	ATAxTTT	T	C	N/A	Intergenic	21.9105	4.51502	KEEP
Ca21chr5_C_albicans_SC5314	830485	GTTxCCA	A	C	N/A	Intergenic	63.0508	6.92308	KEEP
Ca21chr6_C_albicans_SC5314	24208	CACxGGG	C	T	orf19.1180	synonymous	21.283	10.2258	KEEP
Ca21chr6_C_albicans_SC5314	314486	TCAxTTT	A	G	orf19.3431	I1097T (non-polar->polar)	57.2018	5.41574	KEEP
Ca21chr7_C_albicans_SC5314	110251	GTCxTTA	A	C	N/A	Intergenic	10.1434	8.12699	KEEP
Ca21chrR_C_albicans_SC5314	1274455	TCTxCTG	A	C	SOK1	T87P (polar->P)	52.1464	15.6385	KEEP
Ca21chrR_C_albicans_SC5314	1313021	TTTxTTT	T	A	N/A	Intergenic	70.7393	8.1166	KEEP
Ca21chrR_C_albicans_SC5314	1361660	ATCxATG	C	T	N/A	Intergenic	62.3105	6.61828	KEEP
Ca21chrR_C_albicans_SC5314	1522408	TTTxTGT	T	A	N/A	Intergenic	18.1081	4.81245	KEEP
Ca21chrR_C_albicans_SC5314	1678431	TCAxCAT	C	T	HGT14	T334I (polar->non-polar)	48.1482	10.5279	KEEP
Ca21chrR_C_albicans_SC5314	1828841	TGAxTAT	C	T	orf19.6416	synonymous	75.4171	12.9295	KEEP
Ca21chrR_C_albicans_SC5314	1893357	AACxCAG	G	A	RDN58	misscall	129.063	115.414	KEEP
Ca21chrR_C_albicans_SC5314	1913334	TTCxTTC	T	C	orf19.7290	synonymous	22.8795	7.8196	KEEP
Ca21chrR_C_albicans_SC5314	2033856	GTAxTTG	C	T	orf19.6608	V269I (non-polar->non-polar)	40.5311	9.32738	KEEP
Ca21chrR_C_albicans_SC5314	2036397	TCAxTAT	C	T	orf19.6607	S17N (polar->polar)	37.8911	11.7366	KEEP
Ca21chrR_C_albicans_SC5314	459114	CTTxTCC	T	C	orf19.2610	synonymous	39.0033	11.1295	KEEP
Ca21chrR_C_albicans_SC5314	729691	CTTxTTT	C	G	N/A	Intergenic	10.5435	2.40804	KEEP
Ca21chrR_C_albicans_SC5314	729724	TGTxAGG	C	T	N/A	Intergenic	10.7876	3.30879	KEEP
Ca21chrR_C_albicans_SC5314	729730	GCTxTTC	G	C	N/A	Intergenic	11.3876	3.61193	KEEP
Ca21chrR_C_albicans_SC5314	729922	GAAxTAT	A	G	N/A	Intergenic	43.498	5.11678	KEEP
Ca21chrR_C_albicans_SC5314	730049	GACxCCA	A	G	N/A	Intergenic	64.3039	6.61971	KEEP
Ca21chrR_C_albicans_SC5314	730225	ATTxAAC	T	C	N/A	Intergenic	17.013	12.3355	KEEP
Ca21chrR_C_albicans_SC5314	730268	GAGxGGA	A	G	N/A	Intergenic	45.0819	14.1282	KEEP
Ca21chrR_C_albicans_SC5314	730350	CATxTAT	T	G	N/A	Intergenic	65.5575	14.1419	KEEP
Ca21chrR_C_albicans_SC5314	730413	GTTxAAT	T	C	N/A	Intergenic	88.2009	14.4429	KEEP
Ca21chrR_C_albicans_SC5314	730680	TTTxATT	T	G	N/A	Intergenic	25.5245	10.8363	KEEP
Ca21chrR_C_albicans_SC5314	730718	ATCxTCA	T	C	N/A	Intergenic	11.561	11.7346	KEEP
Ca21chrR_C_albicans_SC5314	730720	CTTxAGA	C	T	N/A	Intergenic	8.26622	11.7391	KEEP
