# Supplementary material for: Global Analysis of the Fungal Microbiome in Cystic Fibrosis Patients Reveals Loss of Function of the Transcriptional Repressor Nrg1 as a Mechanism of Pathogen Adaptation
Source: PLoS Pathog. 2015 Nov 20;11(11):e1005308. doi: 10.1371/journal.ppat.1005308 (PMC4654494; doi:10.1371/journal.ppat.1005308)
Supplement: S4 Table — (XLSX) [file ppat.1005308.s019.xlsx]

## Sheet: Sheet1
Bacteria
Species	Strain	Purpose	Source
E. coli	DH5α	Cloning	Invitrogen
P. aeruginosa	PA14	Co-culture	He et al., (2004)
B. multivorans	ATCC17616	Co-culture	Yabuuchi et al., (1992)
Fungi
Species	Strain	Purpose	Source
C. albicans	SC5314	WT-control	van het Hoog et al., (2007)
C. albicans	SN95	WT-control	Noble and Johnson (2005)
C. albicans	CF170 P1A1 (Y1)	WGS and co-culture	This study
C. albicans	CF170 P1D11 (Y2)	WGS	This study
C. albicans	CF170 P2C11 (F1)	WGS and co-culture	This study
C. albicans	CF170 P1F8 (F2)	WGS	This study
C. albicans	Y1 NRG1Y1/nrg1Δ	Allele swap	This study
C. albicans	Y1 NRG1F1/nrg1Δ	Allele swap	This study
C. albicans	F1 NRG1F1/NRG1Y1	Allele swap	This study
C. albicans	SN95 NRG1/nrg1Δ	Allele swap	This study
C. albicans	SN95 NRG1F1/nrg1Δ	Allele swap	This study
C. albicans	CF028 P1C6	Co-culture, NRG1 sequencing	This study
C. albicans	CF028 P1C7	NRG1 sequencing	This study
C. albicans	CF028 P1C8	NRG1 sequencing	This study
C. albicans	CF028 P1C9	NRG1 sequencing	This study
C. albicans	CF028 P1C10	NRG1 sequencing	This study
C. albicans	CF033 P1E3	Co-culture, NRG1 sequencing	This study
C. albicans	CF033 P1E5	NRG1 sequencing	This study
C. albicans	CF066 P1A1	Co-culture	This study
C. albicans	CF066 P1E12	Co-culture, NRG1 sequencing	This study
C. albicans	CF170 P2D3	NRG1 sequencing	This study
C. albicans	CF170 P2D7	NRG1 sequencing	This study
C. albicans	CF170 P2F10	NRG1 sequencing	This study
C. albicans	CF170 P3B8	NRG1 sequencing	This study
C. albicans	CF170 P3D5	NRG1 sequencing	This study
C. albicans	CF198 P1B9	Co-culture	This study
C. albicans	CF198 P1C11	Co-culture, NRG1 sequencing	This study
C. albicans	CF198 P1C12	NRG1 sequencing	This study
C. albicans	CF198 P1D2	NRG1 sequencing	This study
C. albicans	CF198 P1D7	NRG1 sequencing	This study
C. albicans	CF198 P1D11	NRG1 sequencing	This study
C. albicans	CF198 P1E4	NRG1 sequencing	This study
C. albicans	Homann WT	WT-control	Homann et al., (2009)
C. albicans	nrg1Δ/nrg1Δ	NRG1 control and co-culture	Homann et al., (2009)
C. parapsilosis	CF107 P1A6	NRG1 sequencing	This study
C. parapsilosis	CF107 P1A7	NRG1 sequencing	This study
C. parapsilosis	CF107 P1A9	NRG1 sequencing	This study
A. fumigatus	Af293	WT-control	Nierman et al., (2005)
