# Supplementary material for: Global Analysis of the Fungal Microbiome in Cystic Fibrosis Patients Reveals Loss of Function of the Transcriptional Repressor Nrg1 as a Mechanism of Pathogen Adaptation
Source: PLoS Pathog. 2015 Nov 20;11(11):e1005308. doi: 10.1371/journal.ppat.1005308 (PMC4654494; doi:10.1371/journal.ppat.1005308)
Supplement: S5 Table — (XLSX) [file ppat.1005308.s020.xlsx]

## Sheet: Sheet1
Oligos
Label	Description	Sequence (5'-3'), bolded sequence denotes restriction site	Purpose
oLC243	M13-R	CAGGAAACAGCTATGAC	Verifying insert size (cloning)
oLC244	M13-F	GTAAAACGACGGCCAG	Verifying insert size (cloning)
oLC274	pJK863down-F	CTGTCAAGGAGGGTATTCTGG	Verifying insert size (cloning), verifying integration (transformation)
oLC275	pJK863up-R	AAAGTCAAAGTTCCAAGGGG	Verifying insert size (cloning), verifying integration (transformation)
oLC2459	3271-ITS2F	CARCAAYGGATCTCTTGG	ITS2 amplification for species identification
oLC2460	3271-ITS2R	GATATGCTTAAGTTCAGCGGGT	ITS2 amplification for species identification
oLC2633	CaNRG1+344F	GTCACAACAATCACCTCACTTG	NRG1 Sangar sequencing primer
oLC2634	CaNRG1+369R	GATGTAGGAGTAATTAGCCCTG	NRG1 Sangar sequencing primer
oLC3093	CaNRG1+324F-KpnI	ACGTGGTACCGCAACAGCAGCTACTCCATT	Amplifying NRG1 orf
oLC3112	CaNRG1-KO-pLC49F-ATG	CATCGTTATCCTGTTTCTCATCTCAAAATTTTTCCCTGCTAGTTTCATTAAGAATCAAACAATCATTATGGGAAACAGCTATGACCATG	NRG1 KO amplification
oLC3113	CaNRG1-KO-pLC49R-TAG	AAAAAACTAAACCCAAGCAATTAACCATCCAAATTTAACCCGTTTTATAATACAATTTTGACCACATCTAGTAAAACGACGGCCAG	NRG1 KO amplification
oLC3080	CaNRG1-424-F	ACCCCTCCTTGCTTTCATCT	Verifying integration (transformation), verifying NAT marker excision
oLC3094	CaNRG1+1086F-SacII	ACGTCCGCGGTTGGTGCTACATTGTTGTTC	Amplifying NRG1 3'
oLC3095	CaNRG1+1603R-SacI	ACGTGAGCTCGTCCTGCCATTGGTGTTTCA	Amplifying NRG1 3'
oLC3155	CaNRG1+1066R-ApaI	ACGTGGGCCCAAGGGGTAGAGACTAGGCAG	Verifying integration (transformation), verifying NAT marker excision, Amplifying NRG1 orf
oLC3267	CaNRG1+1676R	GCCAGATACTTAGCACTGGGA	Verifying integration (transformation), verifying NAT marker excision
oLC3282	CaNRG1+901R	GGCTCTTGGTGTTGTATTTTGTTC	Amplifying NRG1
oLC3810	AftubA+257F	AATTGGTGCCGCTTTCTGG	b-tubulin ammplification for section Fumigata species identification
oLC3811	AftubA+730R	AGTTGTCGGGACGGAATAG	b-tubulin ammplification for section Fumigata species identification
ITSF1	ITSF1	GTAAAAGTCGTAACAAGGTTTC	ITS1 amplification for high-throughput ITS1 sequencing (Willger et al., 2014)
ITSF2	ITSF2	GTTCAAAGAYTCGATGATTCAC	ITS1 amplification for high-throughput ITS1 sequencing (Willger et al., 2014)
