# Supplementary material for: Global Analysis of the Fungal Microbiome in Cystic Fibrosis Patients Reveals Loss of Function of the Transcriptional Repressor Nrg1 as a Mechanism of Pathogen Adaptation
Source: PLoS Pathog. 2015 Nov 20;11(11):e1005308. doi: 10.1371/journal.ppat.1005308 (PMC4654494; doi:10.1371/journal.ppat.1005308)
Supplement: S1 File — (XLSX) [file ppat.1005308.s021.xlsx]

## Sheet: Summary
		CF006	CF011	CF014	CF020	CF025	CF027	CF028	CF030	CF033	CF036	CF037	CF039	CF058	CF060	CF061	CF063	CF066	CF071	CF098	CF107	CF117	CF133	CF143	CF162	CF170	CF198	CF202	CF206			# of patients
Species	C. albicans	44	0	50	11	18	39	59	23	170	8	41	12	0	0	9	44	111	34	15	25	28	0	7	19	222	37	0	5	1031	1421	23	1056
	C. albicans (F)	0	0	0	0	0	0	7	0	2	0	0	0	0	0	0	0	3	0	0	0	0	0	0	0	7	6	0	0	25		5
	C. dubliniensis	0	0	0	0	0	0	0	0	0	0	0	13	0	0	0	0	0	0	25	0	0	0	0	0	0	0	0	0	38		2
	C. glabrata	0	0	0	0	0	0	0	40	0	0	0	0	0	0	0	34	0	0	0	0	0	0	0	0	0	55	0	0	129		3
	C. parapsilosis	0	0	0	0	0	0	0	0	0	7	0	0	23	17	0	15	0	2	0	10	1	0	0	0	0	0	75	12	162		9
	C. tropicalis	0	0	0	0	0	0	0	0	0	0	0	0	0	0	0	0	0	0	0	0	0	0	0	0	24	0	0	0	24		1
	C. lusitaniae	0	0	0	0	0	0	0	0	0	0	0	0	2	0	0	0	0	0	0	0	0	0	0	0	0	0	0	0	2		1
	O. polymorpha	0	0	0	0	0	0	0	0	0	0	0	0	0	1	0	0	0	0	0	0	0	0	0	0	0	0	0	0	1		1
	S. cerevisiae	0	0	0	0	0	0	8	0	0	0	0	0	0	0	0	0	0	0	0	1	0	0	0	0	0	0	0	0	9		2
	A. fumigatus	0	14	4	0	9	40	0	1	12	0	0	0	0	2	0	0	0	0	0	0	0	13	0	0	0	0	0	8	103	182	9
	A. terreus	0	0	0	0	13	0	0	0	0	0	0	0	0	9	0	0	0	0	0	0	0	0	0	0	0	0	0	0	22		2
	A. flavus	0	0	0	0	1	0	56	0	0	0	0	0	0	0	0	0	0	0	0	0	0	0	0	0	0	0	0	0	57		2
	Mixed	0	0	0	0	0	0	0	1	0	0	0	0	0	0	0	5	0	0	0	0	0	0	0	0	1	3	0	0	10		4
	Total	44	14	54	11	41	79	130	65	184	15	41	25	25	29	9	98	114	36	40	36	29	13	7	19	254	101	75	25	1613		28
Azole sensitivity	R	9	0	7	11	15	2	1	32	18	0	1	0	0	0	9	47	51	1	0	1	26	0	0	18	30	87	0	0	366
	S	35	14	42	0	24	51	86	18	68	15	38	25	25	29	0	47	56	34	39	33	1	13	7	0	224	4	75	16	1019
	V	0	0	5	0	2	0	0	1	0	0	2	0	0	0	0	4	6	1	0	2	2	0	0	1	0	10	0	0	36
	Total	44	14	54	11	41	53	87	51	86	15	41	25	25	29	9	98	113	36	39	36	29	13	7	19	254	101	75	16	1421
AmpB sensitivity	R	0	0	0	0	7	0	0	0	0	0	0	0	0	5	0	0	0	0	0	0	0	0	0	0	0	0	0	0	12
	S	0	14	4	0	16	40	56	1	12	0	0	0	0	6	0	0	0	0	0	0	0	13	0	0	0	0	0	8	170
	Total	0	14	4	0	23	40	56	1	12	0	0	0	0	11	0	0	0	0	0	0	0	13	0	0	0	0	0	8	182
																														1603

## Sheet: CF006
Isolate_ID	CF006.34	Sample_Date	Species_ID	Azole_Sensitivity	AmpB_Sensitivity	RelAUC		Species	C. albicans	44	Azole sensitivity	R	9
CP1A1	CF006.22	2012-05-22	C. albicans	R	NA	0.934544			C. albicans (F)	0		S	35
CP1A2	CF006.22	2012-05-22	C. albicans	R	NA	1.05758			C. dubliniensis	0		V	0
CP1A3	CF006.22	2012-05-22	C. albicans	R	NA	0.997666			C. glabrata	0		Total	44
CP1A4	CF006.22	2012-05-22	C. albicans	R	NA	0.972344			C. parapsilosis	0
CP1A5	CF006.22	2012-05-22	C. albicans	S	NA	1.0432			C. tropicalis	0	AmpB sensitivity	R	0
CP1A6	CF006.22	2012-05-22	C. albicans	S	NA	0.987059			C. lusitaniae	0		S	0
CP1A7	CF006.22	2012-05-22	C. albicans	R	NA	0.978897			O. polymorpha	0		Total	0
CP1A8	CF006.22	2012-05-22	C. albicans	R	NA	1.01493			S. cerevisiae	0
CP1A9	CF006.22	2012-05-22	C. albicans	S	NA	1.05131			A. fumigatus	0
CP1A10	CF006.22	2012-05-22	C. albicans	R	NA	0.983065			A. terreus	0
CP1A11	CF006.22	2012-05-22	C. albicans	S	NA	1.01365			A. flavus	0
CP1A12	CF006.22	2012-05-22	C. albicans	R	NA	0.938352			Mixed	0
CP1B1	CF006.29	2012-11-14	C. albicans	S	NA	1.07793			Total	44
CP1B2	CF006.29	2012-11-14	C. albicans	S	NA	1.08681
CP1B3	CF006.29	2012-11-14	C. albicans	S	NA	1.06274
CP1B4	CF006.29	2012-11-14	C. albicans	S	NA	1.05877
CP1B5	CF006.29	2012-11-14	C. albicans	S	NA	0.970793
CP1B6	CF006.29	2012-11-14	C. albicans	S	NA	1.04207
CP1B7	CF006.29	2012-11-14	C. albicans	S	NA	1.05528
CP1B8	CF006.29	2012-11-14	C. albicans	S	NA	1.07439
CP1B9	CF006.29	2012-11-14	C. albicans	S	NA	1.05742
CP1B10	CF006.29	2012-11-14	C. albicans	S	NA	1.04254
CP1B11	CF006.29	2012-11-14	C. albicans	S	NA	1.03615
CP1B12	CF006.29	2012-11-14	C. albicans	S	NA	1.00719
CP1C1	CF006.29	2012-11-14	C. albicans	S	NA	1.03144
CP1C2	CF006.29	2012-11-14	C. albicans	S	NA	1.07478
CP1C3	CF006.29	2012-11-14	C. albicans	S	NA	1.07529
CP1C4	CF006.32	2013-02-13	C. albicans	S	NA	1.03311
CP1C5	CF006.32	2013-02-13	C. albicans	S	NA	1.02139
CP1C6	CF006.32	2013-02-13	C. albicans	S	NA	1.05825
CP1C7	CF006.32	2013-02-13	C. albicans	S	NA	1.04266
CP1C8	CF006.32	2013-02-13	C. albicans	S	NA	1.00688
CP1C9	CF006.32	2013-02-13	C. albicans	S	NA	1.01959
CP1C10	CF006.32	2013-02-13	C. albicans	S	NA	1.01459
CP1C11	CF006.32	2013-02-13	C. albicans	S	NA	1.03614
CP1C12	CF006.32	2013-02-13	C. albicans	S	NA	1.04891
CP1D1	CF006.32	2013-02-13	C. albicans	S	NA	1.01982
CP1D2	CF006.32	2013-02-13	C. albicans	S	NA	1.06124
CP1D3	CF006.32	2013-02-13	C. albicans	S	NA	0.985694
CP1D4	CF006.32	2013-02-13	C. albicans	S	NA	1.04035
CP1D5	CF006.32	2013-02-13	C. albicans	S	NA	1.04782
CP1D6	CF006.32	2013-02-13	C. albicans	S	NA	1.04301
CP1D7	CF006.34	2013-03-06	C. albicans	R	NA	0.987108
CP1D8	CF006.34	2013-03-06	C. albicans	S	NA	1.02323
						0
						1
						2

## Sheet: CF011
Isolate_ID	Sample_ID	Sample_Date	Species_ID	Azole_Sensitivity	AmpB_Sensitivity	RelAUC		Species	C. albicans	0	Azole sensitivity	R	0
AP1	CF011.08	2012-04-17	A. fumigatus	S	S	1.239			C. albicans (F)	0		S	14
AP2	CF011.08	2012-04-17	A. fumigatus	S	S	1.05223			C. dubliniensis	0		V	0
AP3	CF011.08	2012-04-17	A. fumigatus	S	S	1.37375			C. glabrata	0		Total	14
AP4	CF011.11	2012-08-21	A. fumigatus	S	S	1.13431			C. parapsilosis	0
AP5	CF011.11	2012-08-21	A. fumigatus	S	S	1.30589			C. tropicalis	0	AmpB sensitivity	R	0
AP6	CF011.11	2012-08-21	A. fumigatus	S	S	1.25956			C. lusitaniae	0		S	14
AP7	CF011.11	2012-08-21	A. fumigatus	S	S	1.33449			O. polymorpha	0		Total	14
AP8	CF011.11	2012-08-21	A. fumigatus	S	S	1.23422			S. cerevisiae	0
AP9	CF011.11	2012-08-21	A. fumigatus	S	S	1.39458			A. fumigatus	14
AP10	CF011.12	2012-10-16	A. fumigatus	S	S	1.33821			A. terreus	0
AP11	CF011.12	2012-10-16	A. fumigatus	S	S	1.24769			A. flavus	0
AP12	CF011.12	2012-10-16	A. fumigatus	S	S	1.38144			Mixed	0
AP13	CF011.12	2012-10-16	A. fumigatus	S	S	1.4198			Total	14
AP14	CF011.12	2012-10-16	A. fumigatus	S	S	1.38191
						0
						1
						2

## Sheet: CF014
Isolate_ID	Sample_ID	Sample_Date	Species_ID	Azole_Sensitivity	AmpB_Sensitivity	RelAUC		Species	C. albicans	50	Azole sensitivity	R	7		Yeast azole sensitivity	R	7
CP1A1	CF014.09	2012-05-16	C. albicans	S	NA	0.979013			C. albicans (F)	0		S	42			S	38
CP1A2	CF014.09	2012-05-16	C. albicans	S	NA	1.02134			C. dubliniensis	0		V	5			V	5
CP1A3	CF014.09	2012-05-16	C. albicans	S	NA	0.999766			C. glabrata	0		Total	54			Total	50
CP1A4	CF014.09	2012-05-16	C. albicans	S	NA	0.902272			C. parapsilosis	0
CP1A5	CF014.09	2012-05-16	C. albicans	S	NA	1.00629			C. tropicalis	0	AmpB sensitivity	R	0
CP1A6	CF014.09	2012-05-16	C. albicans	S	NA	1.02819			C. lusitaniae	0		S	4
CP1A7	CF014.09	2012-05-16	C. albicans	S	NA	0.954107			O. polymorpha	0		Total	4
CP1A8	CF014.09	2012-05-16	C. albicans	S	NA	0.982676			S. cerevisiae	0
CP1A9	CF014.09	2012-05-16	C. albicans	S	NA	0.916913			A. fumigatus	4
CP1A10	CF014.09	2012-05-16	C. albicans	S	NA	0.942615			A. terreus	0
CP1A11	CF014.09	2012-05-16	C. albicans	S	NA	0.954594			A. flavus	0
CP1A12	CF014.09	2012-05-16	C. albicans	S	NA	0.958184			Mixed	0
CP1B1	CF014.09	2012-05-16	C. albicans	S	NA	0.993349			Total	54
CP1B2	CF014.09	2012-05-16	C. albicans	S	NA	1.04044
CP1B3	CF014.09	2012-05-16	C. albicans	S	NA	1.01165
CP1B4	CF014.09	2012-05-16	C. albicans	S	NA	0.955702
CP1B5	CF014.09	2012-05-16	C. albicans	S	NA	1.04839
CP1B6	CF014.09	2012-05-16	C. albicans	S	NA	1.00103
CP1B7	CF014.09	2012-05-16	C. albicans	S	NA	0.951046
CP1B8	CF014.09	2012-05-16	C. albicans	S	NA	0.99921
CP1B9	CF014.09	2012-05-16	C. albicans	S	NA	0.913884
CP1B10	CF014.09	2012-05-16	C. albicans	S	NA	0.980963
CP1B11	CF014.09	2012-05-16	C. albicans	S	NA	0.974765
CP1B12	CF014.09	2012-05-16	C. albicans	S	NA	0.96549
CP1C1	CF014.09	2012-05-16	C. albicans	S	NA	0.964852
CP1C2	CF014.09	2012-05-16	C. albicans	R	NA	0.99965
CP1C3	CF014.09	2012-05-16	C. albicans	S	NA	1.02442
CP1C4	CF014.09	2012-05-16	C. albicans	R	NA	1.0222
CP1C5	CF014.09	2012-05-16	C. albicans	S	NA	1.01054
CP1C6	CF014.09	2012-05-16	C. albicans	R	NA	1.00685
CP1C7	CF014.09	2012-05-16	C. albicans	S	NA	0.939456
CP1C8	CF014.09	2012-05-16	C. albicans	R	NA	0.960764
CP1C9	CF014.09	2012-05-16	C. albicans	S	NA	1.00067
CP1C10	CF014.09	2012-05-16	C. albicans	S	NA	1.01391
CP1C11	CF014.09	2012-05-16	C. albicans	S	NA	0.960528
CP1C12	CF014.09	2012-05-16	C. albicans	S	NA	0.973496
CP1D1	CF014.09	2012-05-16	C. albicans	S	NA	0.968575
CP1D2	CF014.09	2012-05-16	C. albicans	S	NA	0.994121
CP1D3	CF014.09	2012-05-16	C. albicans	S	NA	0.977291
CP1D4	CF014.09	2012-05-16	C. albicans	V	NA	1.00241
CP1D5	CF014.09	2012-05-16	C. albicans	R	NA	1.01408
CP1D6	CF014.09	2012-05-16	C. albicans	S	NA	1.00214
CP1D7	CF014.09	2012-05-16	C. albicans	V	NA	0.985919
CP1D8	CF014.09	2012-05-16	C. albicans	V	NA	0.954227
CP1D9	CF014.09	2012-05-16	C. albicans	R	NA	0.944841
CP1D10	CF014.09	2012-05-16	C. albicans	V	NA	0.989457
CP1D11	CF014.09	2012-05-16	C. albicans	S	NA	0.963369
CP1D12	CF014.09	2012-05-16	C. albicans	R	NA	0.979725
CP1E1	CF014.09	2012-05-16	C. albicans	S	NA	0.969438
CP1E2	CF014.09	2012-05-16	C. albicans	V	NA	1.03315
AP1	CF014.11	2012-07-13	A. fumigatus	S	S	1.34639
AP2	CF014.11	2012-07-13	A. fumigatus	S	S	1.23834
AP3	CF014.11	2012-07-13	A. fumigatus	S	S	1.27585
AP4	CF014.11	2012-07-13	A. fumigatus	S	S	1.28032
						0
						1
						2

## Sheet: CF020
Isolate_ID	Sample_ID	Sample_Date	Species_ID	Azole_Sensitivity	AmpB_Sensitivity	RelAUC		Species	C. albicans	11	Azole sensitivity	R	11
CP1A1	CF020.16	2012-08-21	C. albicans	R	NA	1.10083			C. albicans (F)	0		S	0
CP1A2	CF020.16	2012-08-21	C. albicans	R	NA	1.18851			C. dubliniensis	0		V	0
CP1A3	CF020.16	2012-08-21	C. albicans	R	NA	1.13772			C. glabrata	0		Total	11
CP1A4	CF020.16	2012-08-21	C. albicans	R	NA	1.16694			C. parapsilosis	0
CP1A5	CF020.16	2012-08-21	C. albicans	R	NA	1.15898			C. tropicalis	0	AmpB sensitivity	R	0
CP1A6	CF020.16	2012-08-21	C. albicans	R	NA	1.17981			C. lusitaniae	0		S	0
CP1A7	CF020.16	2012-08-21	C. albicans	R	NA	1.14025			O. polymorpha	0		Total	0
CP1A8	CF020.16	2012-08-21	C. albicans	R	NA	1.07964			S. cerevisiae	0
CP1A9	CF020.16	2012-08-21	C. albicans	R	NA	1.10178			A. fumigatus	0
CP1A10	CF020.16	2012-08-21	C. albicans	R	NA	1.16277			A. terreus	0
CP1A11	CF020.16	2012-08-21	C. albicans	R	NA	1.15834			A. flavus	0
						0			Mixed	0
						1			Total	11
						2

## Sheet: CF025
Isolate_ID	Sample_ID	Sample_Date	Species_ID	Azole_Sensitivity	AmpB_Sensitivity	RelAUC		Species	C. albicans	18	Azole sensitivity	R	15		Yeast azole sensitivity	R	15
CP1A1	CF025.01	2010-10-19	C. albicans	R	NA	0.996512			C. albicans (F)	0		S	24			S	1
CP1A2	CF025.01	2010-10-19	C. albicans	R	NA	1.15006			C. dubliniensis	0		V	2			V	2
CP1A3	CF025.01	2010-10-19	C. albicans	R	NA	1.18576			C. glabrata	0		Total	41			Total	18
CP1A4	CF025.01	2010-10-19	C. albicans	R	NA	1.17999			C. parapsilosis	0
CP1A5	CF025.04	2011-02-01	C. albicans	R	NA	1.17513			C. tropicalis	0	AmpB sensitivity	R	7
CP1A6	CF025.05	2011-07-12	C. albicans	R	NA	1.15373			C. lusitaniae	0		S	16
CP1A7	CF025.05	2011-07-12	C. albicans	V	NA	1.13621			O. polymorpha	0		Total	23
CP1A8	CF025.05	2011-07-12	C. albicans	R	NA	1.14899			S. cerevisiae	0
CP1A9	CF025.05	2011-07-12	C. albicans	R	NA	1.12501			A. fumigatus	9
CP1A10	CF025.06	2011-11-08	C. albicans	R	NA	1.11674			A. terreus	13
CP1A11	CF025.06	2011-11-08	C. albicans	R	NA	1.18908			A. flavus	1
CP1A12	CF025.06	2011-11-08	C. albicans	V	NA	1.16351			Mixed	0
CP1B1	CF025.06	2011-11-08	C. albicans	S	NA	1.12792			Total	41
CP1B2	CF025.06	2011-11-08	C. albicans	R	NA	1.06221
CP1B3	CF025.07	2012-06-05	C. albicans	R	NA	1.09759
CP1B4	CF025.07	2012-06-05	C. albicans	R	NA	1.15916
CP1B5	CF025.07	2012-06-05	C. albicans	R	NA	1.1061
CP1B6	CF025.07	2012-06-05	C. albicans	R	NA	1.14817
AP1	CF025.01	2010-10-19	A. fumigatus	S	S	1.39426
AP2	CF025.01	2010-10-19	A. fumigatus	S	S	1.20004
AP3	CF025.01	2010-10-19	A. fumigatus	S	S	1.30153
AP4	CF025.01	2010-10-19	A. terreus	S	S	1.49644
AP5	CF025.01	2010-10-19	A. terreus	S	R	1.53777
AP6	CF025.01	2010-10-19	A. fumigatus	S	S	1.51638
AP7	CF025.04	2011-02-01	A. terreus	S	R	1.00128
AP8	CF025.05	2011-07-12	A. terreus	S	R	1.39048
AP9	CF025.05	2011-07-12	A. terreus	S	S	1.63941
AP10	CF025.05	2011-07-12	A. fumigatus	S	S	1.30674
AP11	CF025.05	2011-07-12	A. terreus	S	S	1.49768
AP12	CF025.05	2011-07-12	A. terreus	S	R	1.30337
AP13	CF025.05	2011-07-12	A. fumigatus	S	S	1.95496
AP14	CF025.06	2011-11-08	A. fumigatus	S	S	1.35583
AP15	CF025.06	2011-11-08	A. fumigatus	S	S	1.18691
AP16	CF025.06	2011-11-08	A. terreus	S	R	2.2576
AP17	CF025.06	2011-11-08	A. terreus	S	R	1.02037
AP18	CF025.06	2011-11-08	A. flavus	S	R	0.938025
AP19	CF025.07	2012-06-05	A. fumigatus	S	S	1.32363
AP20	CF025.07	2012-06-05	A. terreus	S	S	2.05447
AP21	CF025.07	2012-06-05	A. terreus	S	S	1.34125
AP22	CF025.07	2012-06-05	A. terreus	S	S	1.21477
AP23	CF025.07	2012-06-05	A. terreus	S	S	NA
						0
						1
						2

## Sheet: CF027
Isolate_ID	Sample_ID	Sample_Date	Species_ID	Azole_Sensitivity	AmpB_Sensitivity	RelAUC		Species	C. albicans	39	Azole sensitivity	R	2		Yeast azole sensitivity	R	0
CP1A1	CF027.09	2012-08-14	C. albicans	NA	NA	NA			C. albicans (F)	0		S	51			S	13
CP1A2	CF027.09	2012-08-14	C. albicans	NA	NA	NA			C. dubliniensis	0		V	0			V	0
CP1A3	CF027.09	2012-08-14	C. albicans	NA	NA	NA			C. glabrata	0		Total	53			Total	13
CP1A4	CF027.09	2012-08-14	C. albicans	NA	NA	NA			C. parapsilosis	0
CP1A5	CF027.09	2012-08-14	C. albicans	NA	NA	NA			C. tropicalis	0	AmpB sensitivity	R	0
CP1A6	CF027.09	2012-08-14	C. albicans	NA	NA	NA			C. lusitaniae	0		S	40
CP1A7	CF027.09	2012-08-14	C. albicans	NA	NA	NA			O. polymorpha	0		Total	40
CP1A8	CF027.09	2012-08-14	C. albicans	NA	NA	NA			S. cerevisiae	0
CP1A9	CF027.09	2012-08-14	C. albicans	NA	NA	NA			A. fumigatus	40
CP1A10	CF027.09	2012-08-14	C. albicans	NA	NA	NA			A. terreus	0
CP1A11	CF027.09	2012-08-14	C. albicans	NA	NA	NA			A. flavus	0
CP1A12	CF027.09	2012-08-14	C. albicans	NA	NA	NA			Mixed	0
CP1B1	CF027.09	2012-08-14	C. albicans	NA	NA	NA			Total	79
CP1B2	CF027.09	2012-08-14	C. albicans	NA	NA	NA
CP1B3	CF027.09	2012-08-14	C. albicans	NA	NA	NA
CP1B4	CF027.09	2012-08-14	C. albicans	NA	NA	NA
CP1B5	CF027.09	2012-08-14	C. albicans	NA	NA	NA
CP1B6	CF027.09	2012-08-14	C. albicans	NA	NA	NA
CP1B7	CF027.09	2012-08-14	C. albicans	NA	NA	NA
CP1B8	CF027.13	2013-04-23	C. albicans	S	NA	1.13436
CP1B9	CF027.13	2013-04-23	C. albicans	S	NA	1.14246
CP1B10	CF027.13	2013-04-23	C. albicans	S	NA	1.15205
CP1B11	CF027.13	2013-04-23	C. albicans	S	NA	1.13746
CP1B12	CF027.13	2013-04-23	C. albicans	S	NA	1.17833
CP1C1	CF027.13	2013-04-23	C. albicans	S	NA	1.17802
CP1C2	CF027.13	2013-04-23	C. albicans	S	NA	1.03535
CP1C3	CF027.13	2013-04-23	C. albicans	S	NA	1.04722
CP1C4	CF027.14	2013-05-15	C. albicans	S	NA	0.762052
CP1C5	CF027.14	2013-05-15	C. albicans	S	NA	0.868845
CP1C6	CF027.14	2013-05-15	C. albicans	S	NA	1.00633
CP1C7	CF027.14	2013-05-15	C. albicans	S	NA	1.0476
CP1C8	CF027.14	2013-05-15	C. albicans	S	NA	0.757763
CP1C9	CF027.16	2013-06-04	C. albicans	NA	NA	NA
CP1C10	CF027.16	2013-06-04	C. albicans	NA	NA	NA
CP1C11	CF027.16	2013-06-04	C. albicans	NA	NA	NA
CP1C12	CF027.18	2013-07-16	C. albicans	NA	NA	NA
CP1D1	CF027.18	2013-07-16	C. albicans	NA	NA	NA
CP1D2	CF027.18	2013-07-16	C. albicans	NA	NA	NA
CP1D3	CF027.18	2013-07-16	C. albicans	NA	NA	NA
AP1	CF027.09	2012-08-14	A. fumigatus	S	S	1.25791
AP2	CF027.09	2012-08-14	A. fumigatus	S	S	1.40429
AP3	CF027.09	2012-08-14	A. fumigatus	S	S	1.25489
AP4	CF027.09	2012-08-14	A. fumigatus	S	S	1.13826
AP5	CF027.09	2012-08-14	A. fumigatus	S	S	1.31496
AP6	CF027.10	2012-11-13	A. fumigatus	S	S	1.41798
AP7	CF027.10	2012-11-13	A. fumigatus	S	S	1.3881
AP8	CF027.11	2013-01-08	A. fumigatus	S	S	1.18812
AP9	CF027.11	2013-01-08	A. fumigatus	S	S	1.41984
AP10	CF027.11	2013-01-08	A. fumigatus	S	S	1.2702
AP11	CF027.11	2013-01-08	A. fumigatus	S	S	1.39247
AP12	CF027.11	2013-01-08	A. fumigatus	S	S	1.27119
AP13	CF027.11	2013-01-08	A. fumigatus	R	S	1.52538
AP14	CF027.12	2013-03-19	A. fumigatus	S	S	1.38772
AP15	CF027.12	2013-03-19	A. fumigatus	S	S	1.15211
AP16	CF027.12	2013-03-19	A. fumigatus	S	S	1.08432
AP17	CF027.12	2013-03-19	A. fumigatus	S	S	1.13486
AP18	CF027.12	2013-03-19	A. fumigatus	S	S	1.14288
AP19	CF027.12	2013-03-19	A. fumigatus	S	S	1.27773
AP20	CF027.12	2013-03-19	A. fumigatus	S	S	1.07627
AP21	CF027.13	2013-04-23	A. fumigatus	S	S	1.2123
AP22	CF027.13	2013-04-23	A. fumigatus	S	S	1.24693
AP23	CF027.14	2013-05-15	A. fumigatus	S	S	1.31671
AP24	CF027.14	2013-05-15	A. fumigatus	S	S	1.21462
AP25	CF027.14	2013-05-15	A. fumigatus	S	S	1.27364
AP26	CF027.14	2013-05-15	A. fumigatus	S	S	1.34231
AP27	CF027.14	2013-05-15	A. fumigatus	S	S	1.26105
AP28	CF027.16	2013-06-04	A. fumigatus	S	S	1.37784
AP29	CF027.16	2013-06-04	A. fumigatus	S	S	1.28672
AP30	CF027.16	2013-06-04	A. fumigatus	S	S	0.986797
AP31	CF027.16	2013-06-04	A. fumigatus	S	S	1.17277
AP32	CF027.16	2013-06-04	A. fumigatus	S	S	1.10923
AP33	CF027.16	2013-06-04	A. fumigatus	S	S	1.2261
AP34	CF027.16	2013-06-04	A. fumigatus	S	S	1.11756
AP35	CF027.18	2013-07-16	A. fumigatus	S	S	1.18422
AP36	CF027.18	2013-07-16	A. fumigatus	S	S	1.23051
AP37	CF027.18	2013-07-16	A. fumigatus	S	S	1.20569
AP38	CF027.18	2013-07-16	A. fumigatus	R	S	1.25954
AP39	CF027.18	2013-07-16	A. fumigatus	S	S	1.28857
AP40	CF027.18	2013-07-16	A. fumigatus	S	S	1.31248
						0
						1
						2

## Sheet: CF028
Isolate_ID	Sample_ID	Sample_Date	Species_ID	Azole_Sensitivity	AmpB_Sensitivity	RelAUC		Species	C. albicans	59	Azole sensitivity	R	1		Yeast azole sensitivity	R	0
CP1A1	CF028.01	2010-10-19	C. albicans	NA	NA	NA			C. albicans (F)	7		S	86			S	31
CP1A2	CF028.11	2012-06-26	C. albicans	NA	NA	NA			C. dubliniensis	0		V	0			V	0
CP1A3	CF028.11	2012-06-26	C. albicans	NA	NA	NA			C. glabrata	0		Total	87			Total	31
CP1A4	CF028.11	2012-06-26	C. albicans	NA	NA	NA			C. parapsilosis	0
CP1A5	CF028.11	2012-06-26	C. albicans	NA	NA	NA			C. tropicalis	0	AmpB sensitivity	R	0
CP1A6	CF028.11	2012-06-26	C. albicans	NA	NA	NA			C. lusitaniae	0		S	56
CP1A7	CF028.11	2012-06-26	C. albicans	NA	NA	NA			O. polymorpha	0		Total	56
CP1A8	CF028.12	2012-07-11	C. albicans	NA	NA	NA			S. cerevisiae	8
CP1A9	CF028.12	2012-07-11	C. albicans	NA	NA	NA			A. fumigatus	0
CP1A10	CF028.12	2012-07-11	C. albicans	NA	NA	NA			A. terreus	0
CP1A11	CF028.12	2012-07-11	C. albicans	NA	NA	NA			A. flavus	56
CP1A12	CF028.12	2012-07-11	C. albicans	NA	NA	NA			Mixed	0
CP1B1	CF028.12	2012-07-11	C. albicans	NA	NA	NA			Total	130
CP1B2	CF028.12	2012-07-11	C. albicans	NA	NA	NA
CP1B3	CF028.12	2012-07-11	C. albicans	NA	NA	NA
CP1B4	CF028.12	2012-07-11	C. albicans	NA	NA	NA
CP1B5	CF028.12	2012-07-11	C. albicans	NA	NA	NA
CP1B6	CF028.12	2012-07-11	C. albicans	NA	NA	NA
CP1B7	CF028.12	2012-07-11	C. albicans	NA	NA	NA
CP1B8	CF028.12	2012-07-11	C. albicans	NA	NA	NA
CP1B9	CF028.12	2012-07-11	C. albicans	NA	NA	NA
CP1B10	CF028.12	2012-07-11	C. albicans	NA	NA	NA
CP1B11	CF028.12	2012-07-11	C. albicans	NA	NA	NA
CP1B12	CF028.12	2012-07-11	C. albicans	NA	NA	NA
CP1C1	CF028.12	2012-07-11	C. albicans	NA	NA	NA
CP1C2	CF028.12	2012-07-11	C. albicans	NA	NA	NA
CP1C3	CF028.12	2012-07-11	C. albicans	NA	NA	NA
CP1C4	CF028.14	2012-07-25	C. albicans	NA	NA	NA
CP1C5	CF028.14	2012-07-25	C. albicans	NA	NA	NA
CP1C6	CF028.14	2012-07-25	C. albicans	NA	NA	NA
CP1C7	CF028.14	2012-07-25	C. albicans	NA	NA	NA
CP1C8	CF028.14	2012-07-25	C. albicans	NA	NA	NA
CP1C9	CF028.16	2012-08-08	C. albicans	NA	NA	NA
CP1C10	CF028.17	2012-08-15	C. albicans	NA	NA	NA
CP1C11	CF028.17	2012-08-15	C. albicans	NA	NA	NA
CP1C12	CF028.17	2012-08-15	C. albicans	NA	NA	NA
CP1D1	CF028.17	2012-08-15	C. albicans	NA	NA	NA
CP1D2	CF028.17	2012-08-15	C. albicans	NA	NA	NA
CP1D3	CF028.17	2012-08-15	C. albicans	NA	NA	NA
CP1D4	CF028.17	2012-08-15	C. albicans	NA	NA	NA
CP1D5	CF028.17	2012-08-15	C. albicans	NA	NA	NA
CP1D6	CF028.17	2012-08-15	C. albicans	NA	NA	NA
CP1D7	CF028.17	2012-08-15	C. albicans	NA	NA	NA
CP1D8	CF028.24	2012-10-23	C. albicans	S	NA	1.10129
CP1D9	CF028.24	2012-10-23	C. albicans	S	NA	1.15651
CP1D10	CF028.24	2012-10-23	C. albicans	S	NA	1.1529
CP1D11	CF028.24	2012-10-23	C. albicans	S	NA	0.882739
CP1D12	CF028.24	2012-10-23	C. albicans	S	NA	1.14731
CP1E1	CF028.24	2012-10-23	C. albicans	S	NA	1.14479
CP1E2	CF028.24	2012-10-23	C. albicans	S	NA	0.887639
CP1E3	CF028.24	2012-10-23	C. albicans	S	NA	1.09418
CP1E4	CF028.24	2012-10-23	C. albicans	S	NA	1.131
CP1E5	CF028.24	2012-10-23	C. albicans	S	NA	1.1605
CP1E6	CF028.24	2012-10-23	C. albicans	S	NA	1.17399
CP1E7	CF028.24	2012-10-23	C. albicans	S	NA	1.1607
CP1E8	CF028.24	2012-10-23	C. albicans	S	NA	1.12261
CP1E9	CF028.24	2012-10-23	C. albicans	S	NA	1.10154
CP1E10	CF028.24	2012-10-23	C. albicans (F)	S	NA	0.545366
CP1E11	CF028.24	2012-10-23	C. albicans	S	NA	1.11622
CP1E12	CF028.24	2012-10-23	C. albicans (F)	S	NA	0.616385
CP1F1	CF028.24	2012-10-23	C. albicans (F)	S	NA	0.917682
CP1F2	CF028.24	2012-10-23	C. albicans (F)	S	NA	0.952157
CP1F3	CF028.24	2012-10-23	C. albicans (F)	S	NA	0.445711
CP1F4	CF028.24	2012-10-23	C. albicans (F)	S	NA	0.606764
CP1F5	CF028.24	2012-10-23	C. albicans (F)	S	NA	0.820441
CP1F6	CF028.24	2012-10-23	C. albicans	S	NA	0.594058
CP1F7	CF028.25	2013-04-17	S. cerevisiae	S	NA	0.938073
CP1F8	CF028.25	2013-04-17	S. cerevisiae	S	NA	0.966242
CP1F9	CF028.25	2013-04-17	S. cerevisiae	S	NA	0.972668
CP1F10	CF028.25	2013-04-17	S. cerevisiae	S	NA	0.963436
CP1F11	CF028.25	2013-04-17	S. cerevisiae	S	NA	1.03177
CP1F12	CF028.25	2013-04-17	S. cerevisiae	S	NA	0.995635
CP1G1	CF028.25	2013-04-17	S. cerevisiae	S	NA	0.957781
CP1G2	CF028.25	2013-04-17	S. cerevisiae	S	NA	0.950333
AP1	CF028.11	2012-06-26	A. flavus	S	S	1.39378
AP2	CF028.11	2012-06-26	A. flavus	S	S	1.06154
AP3	CF028.11	2012-06-26	A. flavus	S	S	1.13961
AP4	CF028.11	2012-06-26	A. flavus	S	S	1.12403
AP5	CF028.12	2012-07-11	A. flavus	S	S	1.36537
AP6	CF028.12	2012-07-11	A. flavus	S	S	0.972974
AP7	CF028.12	2012-07-11	A. flavus	S	S	1.25537
AP8	CF028.12	2012-07-11	A. flavus	S	S	1.15848
AP9	CF028.12	2012-07-11	A. flavus	S	S	1.40188
AP10	CF028.14	2012-07-25	A. flavus	S	S	1.49234
AP11	CF028.14	2012-07-25	A. flavus	S	S	1.40504
AP12	CF028.14	2012-07-25	A. flavus	S	S	1.86636
AP13	CF028.14	2012-07-25	A. flavus	S	S	1.49729
AP14	CF028.14	2012-07-25	A. flavus	S	S	1.92262
AP15	CF028.14	2012-07-25	A. flavus	S	S	1.03345
AP16	CF028.14	2012-07-25	A. flavus	S	S	1.23559
AP17	CF028.14	2012-07-25	A. flavus	S	S	1.65366
AP18	CF028.14	2012-07-25	A. flavus	S	S	1.88096
AP19	CF028.16	2012-08-08	A. flavus	S	S	1.15166
AP20	CF028.16	2012-08-08	A. flavus	S	S	1.42837
AP21	CF028.16	2012-08-08	A. flavus	S	S	1.29401
AP22	CF028.16	2012-08-08	A. flavus	S	S	1.43949
AP23	CF028.16	2012-08-08	A. flavus	S	S	1.65679
AP24	CF028.16	2012-08-08	A. flavus	S	S	1.85067
AP25	CF028.16	2012-08-08	A. flavus	S	S	1.32546
AP26	CF028.16	2012-08-08	A. flavus	S	S	1.46744
AP27	CF028.16	2012-08-08	A. flavus	S	S	1.81143
AP28	CF028.16	2012-08-08	A. flavus	S	S	2.23376
AP29	CF028.16	2012-08-08	A. flavus	S	S	1.33621
AP30	CF028.16	2012-08-08	A. flavus	S	S	1.12502
AP31	CF028.16	2012-08-08	A. flavus	R	S	1.04935
AP32	CF028.16	2012-08-08	A. flavus	S	S	0.916472
AP33	CF028.17	2012-08-15	A. flavus	S	S	1.58962
AP34	CF028.17	2012-08-15	A. flavus	S	S	1.26015
AP35	CF028.17	2012-08-15	A. flavus	S	S	1.32361
AP36	CF028.17	2012-08-15	A. flavus	S	S	1.42853
AP37	CF028.17	2012-08-15	A. flavus	S	S	1.34982
AP38	CF028.17	2012-08-15	A. flavus	S	S	1.19895
AP39	CF028.17	2012-08-15	A. flavus	S	S	1.32824
AP40	CF028.17	2012-08-15	A. flavus	S	S	1.99766
AP41	CF028.17	2012-08-15	A. flavus	S	S	1.55271
AP42	CF028.17	2012-08-15	A. flavus	S	S	1.1285
AP43	CF028.17	2012-08-15	A. flavus	S	S	1.07675
AP44	CF028.17	2012-08-15	A. flavus	S	S	1.23109
AP45	CF028.17	2012-08-15	A. flavus	S	S	0.982912
AP46	CF028.17	2012-08-15	A. flavus	S	S	1.93696
AP47	CF028.17	2012-08-15	A. flavus	S	S	0.765612
AP48	CF028.24	2013-01-23	A. flavus	S	S	0.98703
AP49	CF028.24	2013-01-23	A. flavus	S	S	2.79004
AP50	CF028.24	2013-01-23	A. flavus	S	S	0.877287
AP51	CF028.24	2013-01-23	A. flavus	S	S	1.15285
AP52	CF028.24	2013-01-23	A. flavus	S	S	0.927242
AP53	CF028.24	2013-01-23	A. flavus	S	S	1.25003
AP54	CF028.24	2013-01-23	A. flavus	S	S	1.20238
AP55	CF028.25	2013-04-17	A. flavus	S	S	1.40891
AP56	CF028.25	2013-04-17	A. flavus	S	S	1.2844
						0
						1
						2

## Sheet: CF030
Isolate_ID	Sample_ID	Sample_Date	Species_ID	Azole_Sensitivity	AmpB_Sensitivity	RelAUC		Species	C. albicans	23	Azole sensitivity	R	32		Yeast azole sensitivity	R	32
CP1A1	CF030.36	2012-07-25	C. glabrata	R	NA	1.19297			C. albicans (F)	0		S	18			S	17
CP1A2	CF030.36	2012-07-25	C. glabrata	R	NA	1.20617			C. dubliniensis	0		V	1			V	1
CP1A3	CF030.36	2012-07-25	C. glabrata	R	NA	1.23263			C. glabrata	40		Total	51			Total	50
CP1A4	CF030.36	2012-07-25	C. glabrata	R	NA	1.21084			C. parapsilosis	0
CP1A5	CF030.36	2012-07-25	C. glabrata	R	NA	1.25158			C. tropicalis	0	AmpB sensitivity	R	0
CP1A6	CF030.36	2012-07-25	C. glabrata	R	NA	1.1946			C. lusitaniae	0		S	1
CP1A7	CF030.36	2012-07-25	C. glabrata	R	NA	1.15755			O. polymorpha	0		Total	1
CP1A8	CF030.36	2012-07-25	C. glabrata	R	NA	1.21178			S. cerevisiae	0
CP1A9	CF030.36	2012-07-25	C. glabrata	R	NA	1.19176			A. fumigatus	1
CP1A10	CF030.36	2012-07-25	C. glabrata	R	NA	1.1752			A. terreus	0
CP1A11	CF030.36	2012-07-25	C. glabrata	R	NA	1.07489			A. flavus	0
CP1A12	CF030.36	2012-07-25	C. glabrata	R	NA	1.20122			Mixed	1
CP1B1	CF030.36	2012-07-25	C. albicans	S	NA	1.02786			Total	65
CP1B2	CF030.36	2012-07-25	C. albicans	S	NA	1.14029
CP1B3	CF030.36	2012-07-25	C. albicans	R	NA	1.08791
CP1B4	CF030.36	2012-07-25	C. albicans	S	NA	1.10034
CP1B5	CF030.36	2012-07-25	C. albicans	S	NA	1.109
CP1B6	CF030.36	2012-07-25	C. glabrata	V	NA	1.09677
CP1B7	CF030.36	2012-07-25	C. albicans	S	NA	1.03907
CP1B8	CF030.36	2012-07-25	C. glabrata	R	NA	1.05141
CP1B9	CF030.36	2012-07-25	C. albicans	S	NA	1.04197
CP1B10	CF030.36	2012-07-25	C. albicans	S	NA	1.06191
CP1B11	CF030.36	2012-07-25	C. glabrata	R	NA	1.08978
CP1B12	CF030.36	2012-07-25	C. glabrata	R	NA	1.22053
CP1C1	CF030.36	2012-07-25	C. albicans	S	NA	0.986365
CP1C2	CF030.38	2012-08-22	C. glabrata	R	NA	1.17775
CP1C3	CF030.38	2012-08-22	C. glabrata	R	NA	1.16242
CP1C4	CF030.38	2012-08-22	C. glabrata	R	NA	1.09922
CP1C5	CF030.38	2012-08-22	C. glabrata	R	NA	1.18937
CP1C6	CF030.38	2012-08-22	C. glabrata	R	NA	1.19112
CP1C7	CF030.38	2012-08-22	C. glabrata	R	NA	1.2304
CP1C8	CF030.38	2012-08-22	C. glabrata	R	NA	1.19598
CP1C9	CF030.38	2012-08-22	C. glabrata	R	NA	1.25219
CP1C10	CF030.38	2012-08-22	C. glabrata	R	NA	1.1831
CP1C11	CF030.38	2012-08-22	C. glabrata	R	NA	1.19847
CP1C12	CF030.38	2012-08-22	C. glabrata	R	NA	1.21918
CP1D1	CF030.38	2012-08-22	C. glabrata	R	NA	1.05841
CP1D2	CF030.38	2012-08-22	C. glabrata	R	NA	1.10827
CP1D3	CF030.38	2012-08-22	C. albicans	S	NA	1.02802
CP1D4	CF030.38	2012-08-22	C. albicans	S	NA	1.00436
CP1D5	CF030.38	2012-08-22	C. glabrata	R	NA	1.17578
CP1D6	CF030.38	2012-08-22	C. albicans	S	NA	1.00052
CP1D7	CF030.38	2012-08-22	C. glabrata	R	NA	1.04269
CP1D8	CF030.38	2012-08-22	C. albicans	S	NA	1.00364
CP1D9	CF030.38	2012-08-22	C. albicans	S	NA	1.03272
CP1D10	CF030.38	2012-08-22	C. albicans	S	NA	1.00758
CP1D11	CF030.38	2012-08-22	C. albicans	S	NA	1.1031
CP1D12	CF030.38	2012-08-22	C. glabrata	R	NA	0.92418
CP1E1	CF030.38	2012-08-22	C. albicans	S	NA	1.05655
CP1E2	CF030.38	2012-08-22	C. albicans	S	NA	1.04518
CP1E3	CF030.49	2013-01-23	C. albicans	NA	NA	NA
CP1E4	CF030.49	2013-01-23	C. glabrata	NA	NA	NA
CP1E5	CF030.49	2013-01-23	Mixed	NA	NA	NA
CP1E6	CF030.49	2013-01-23	C. albicans	NA	NA	NA
CP1E7	CF030.49	2013-01-23	C. glabrata	NA	NA	NA
CP1E8	CF030.49	2013-01-23	C. glabrata	NA	NA	NA
CP1E9	CF030.49	2013-01-23	C. glabrata	NA	NA	NA
CP1E10	CF030.49	2013-01-23	C. glabrata	NA	NA	NA
CP1E11	CF030.49	2013-01-23	C. glabrata	NA	NA	NA
CP1E12	CF030.49	2013-01-23	C. albicans	NA	NA	NA
CP1F1	CF030.49	2013-01-23	C. glabrata	NA	NA	NA
CP1F2	CF030.49	2013-01-23	C. albicans	NA	NA	NA
CP1F3	CF030.49	2013-01-23	C. albicans	NA	NA	NA
CP1F4	CF030.49	2013-01-23	C. glabrata	NA	NA	NA
AP1	CF030.49	2013-01-23	A. fumigatus	S	S	1.51601
						0
						1
						2

## Sheet: CF033
Isolate_ID	Sample_ID	Sample_Date	Species_ID	Azole_Sensitivity	AmpB_Sensitivity	RelAUC		Species	C. albicans	170	Azole sensitivity	R	18		Yeast azole sensitivity	R	17
CP1A1	CF033.11	2012-05-30	C. albicans	NA	NA	NA			C. albicans (F)	2		S	68			S	57
CP1A2	CF033.11	2012-05-30	C. albicans	NA	NA	NA			C. dubliniensis	0		V	0			V	0
CP1A3	CF033.11	2012-05-30	C. albicans	NA	NA	NA			C. glabrata	0		Total	86			Total	74
CP1A4	CF033.11	2012-05-30	C. albicans	NA	NA	NA			C. parapsilosis	0
CP1A5	CF033.11	2012-05-30	C. albicans	NA	NA	NA			C. tropicalis	0	AmpB sensitivity	R	0
CP1A6	CF033.11	2012-05-30	C. albicans	NA	NA	NA			C. lusitaniae	0		S	12
CP1A7	CF033.11	2012-05-30	C. albicans	NA	NA	NA			O. polymorpha	0		Total	12
CP1A8	CF033.11	2012-05-30	C. albicans	NA	NA	NA			S. cerevisiae	0
CP1A9	CF033.11	2012-05-30	C. albicans	NA	NA	NA			A. fumigatus	12
CP1A10	CF033.11	2012-05-30	C. albicans	NA	NA	NA			A. terreus	0
CP1A11	CF033.11	2012-05-30	C. albicans	NA	NA	NA			A. flavus	0
CP1A12	CF033.11	2012-05-30	C. albicans	NA	NA	NA			Mixed	0
CP1B1	CF033.11	2012-05-30	C. albicans	NA	NA	NA			Total	184
CP1B2	CF033.11	2012-05-30	C. albicans	NA	NA	NA
CP1B3	CF033.11	2012-05-30	C. albicans	NA	NA	NA
CP1B4	CF033.11	2012-05-30	C. albicans	NA	NA	NA
CP1B5	CF033.11	2012-05-30	C. albicans	NA	NA	NA
CP1B6	CF033.11	2012-05-30	C. albicans	NA	NA	NA
CP1B7	CF033.11	2012-05-30	C. albicans	NA	NA	NA
CP1B8	CF033.11	2012-05-30	C. albicans	NA	NA	NA
CP1B9	CF033.11	2012-05-30	C. albicans	NA	NA	NA
CP1B10	CF033.11	2012-05-30	C. albicans	NA	NA	NA
CP1B11	CF033.11	2012-05-30	C. albicans	NA	NA	NA
CP1B12	CF033.11	2012-05-30	C. albicans	NA	NA	NA
CP1C1	CF033.11	2012-05-30	C. albicans	NA	NA	NA
CP1C2	CF033.11	2012-05-30	C. albicans	NA	NA	NA
CP1C3	CF033.11	2012-05-30	C. albicans	NA	NA	NA
CP1C4	CF033.11	2012-05-30	C. albicans	NA	NA	NA
CP1C5	CF033.11	2012-05-30	C. albicans	NA	NA	NA
CP1C6	CF033.11	2012-05-30	C. albicans	NA	NA	NA
CP1C7	CF033.11	2012-05-30	C. albicans	NA	NA	NA
CP1C8	CF033.11	2012-05-30	C. albicans	NA	NA	NA
CP1C9	CF033.11	2012-05-30	C. albicans	NA	NA	NA
CP1C10	CF033.11	2012-05-30	C. albicans	NA	NA	NA
CP1C11	CF033.11	2012-05-30	C. albicans	NA	NA	NA
CP1C12	CF033.11	2012-05-30	C. albicans	NA	NA	NA
CP1D1	CF033.11	2012-05-30	C. albicans	NA	NA	NA
CP1D2	CF033.11	2012-05-30	C. albicans	NA	NA	NA
CP1D3	CF033.11	2012-05-30	C. albicans	NA	NA	NA
CP1D4	CF033.11	2012-05-30	C. albicans	NA	NA	NA
CP1D5	CF033.11	2012-05-30	C. albicans	NA	NA	NA
CP1D6	CF033.11	2012-05-30	C. albicans	NA	NA	NA
CP1D7	CF033.12	2012-06-06	C. albicans	S	NA	1.02679
CP1D8	CF033.12	2012-06-06	C. albicans	S	NA	1.0355
CP1D9	CF033.12	2012-06-06	C. albicans	S	NA	1.04625
CP1D10	CF033.12	2012-06-06	C. albicans	S	NA	1.04767
CP1D11	CF033.12	2012-06-06	C. albicans	S	NA	1.00769
CP1D12	CF033.12	2012-06-06	C. albicans	S	NA	1.01132
CP1E1	CF033.12	2012-06-06	C. albicans	S	NA	1.01565
CP1E2	CF033.12	2012-06-06	C. albicans	S	NA	1.0235
CP1E3	CF033.12	2012-06-06	C. albicans	S	NA	1.01187
CP1E4	CF033.12	2012-06-06	C. albicans	S	NA	1.02458
CP1E5	CF033.12	2012-06-06	C. albicans	S	NA	1.0662
CP1E6	CF033.12	2012-06-06	C. albicans	S	NA	1.06126
CP1E7	CF033.12	2012-06-06	C. albicans	S	NA	1.01376
CP1E8	CF033.12	2012-06-06	C. albicans	S	NA	0.968822
CP1E9	CF033.12	2012-06-06	C. albicans	S	NA	1.03385
CP1E10	CF033.12	2012-06-06	C. albicans	S	NA	0.991523
CP1E11	CF033.12	2012-06-06	C. albicans	S	NA	1.03355
CP1E12	CF033.12	2012-06-06	C. albicans	S	NA	1.03578
CP1F1	CF033.12	2012-06-06	C. albicans	S	NA	1.00741
CP1F2	CF033.12	2012-06-06	C. albicans	S	NA	1.03595
CP1F3	CF033.12	2012-06-06	C. albicans	S	NA	1.0105
CP1F4	CF033.12	2012-06-06	C. albicans	S	NA	1.06482
CP1F5	CF033.12	2012-06-06	C. albicans	R	NA	0.974663
CP1F6	CF033.13	2012-06-13	C. albicans	NA	NA	NA
CP1F7	CF033.13	2012-06-13	C. albicans	NA	NA	NA
CP1F8	CF033.13	2012-06-13	C. albicans	NA	NA	NA
CP1F9	CF033.13	2012-06-13	C. albicans	NA	NA	NA
CP1F10	CF033.13	2012-06-13	C. albicans	NA	NA	NA
CP1F11	CF033.13	2012-06-13	C. albicans	NA	NA	NA
CP1F12	CF033.13	2012-06-13	C. albicans	NA	NA	NA
CP1G1	CF033.13	2012-06-13	C. albicans	NA	NA	NA
CP1G2	CF033.13	2012-06-13	C. albicans	NA	NA	NA
CP1G3	CF033.13	2012-06-13	C. albicans	NA	NA	NA
CP1G4	CF033.13	2012-06-13	C. albicans	NA	NA	NA
CP1G5	CF033.13	2012-06-13	C. albicans	NA	NA	NA
CP1G6	CF033.13	2012-06-13	C. albicans	NA	NA	NA
CP1G7	CF033.13	2012-06-13	C. albicans	NA	NA	NA
CP1G8	CF033.13	2012-06-13	C. albicans	NA	NA	NA
CP1G9	CF033.13	2012-06-13	C. albicans	NA	NA	NA
CP1G10	CF033.13	2012-06-13	C. albicans	NA	NA	NA
CP1G11	CF033.13	2012-06-13	C. albicans	NA	NA	NA
CP1G12	CF033.13	2012-06-13	C. albicans	NA	NA	NA
CP2A1	CF033.13	2012-06-13	C. albicans	NA	NA	NA
CP2A2	CF033.13	2012-06-13	C. albicans	NA	NA	NA
CP2A3	CF033.13	2012-06-13	C. albicans	NA	NA	NA
CP2A4	CF033.18	2012-09-26	C. albicans	NA	NA	NA
CP2A5	CF033.18	2012-09-26	C. albicans	NA	NA	NA
CP2A6	CF033.18	2012-09-26	C. albicans	NA	NA	NA
CP2A7	CF033.18	2012-09-26	C. albicans	NA	NA	NA
CP2A8	CF033.18	2012-09-26	C. albicans	NA	NA	NA
CP2A9	CF033.18	2012-09-26	C. albicans	NA	NA	NA
CP2A10	CF033.18	2012-09-26	C. albicans	NA	NA	NA
CP2A11	CF033.18	2012-09-26	C. albicans	NA	NA	NA
CP2A12	CF033.18	2012-09-26	C. albicans	NA	NA	NA
CP2B1	CF033.18	2012-09-26	C. albicans	NA	NA	NA
CP2B2	CF033.18	2012-09-26	C. albicans	NA	NA	NA
CP2B3	CF033.18	2012-09-26	C. albicans	NA	NA	NA
CP2B4	CF033.18	2012-09-26	C. albicans	NA	NA	NA
CP2B5	CF033.18	2012-09-26	C. albicans	NA	NA	NA
CP2B6	CF033.18	2012-09-26	C. albicans	NA	NA	NA
CP2B7	CF033.18	2012-09-26	C. albicans	NA	NA	NA
CP2B8	CF033.18	2012-09-26	C. albicans	NA	NA	NA
CP2B9	CF033.18	2012-09-26	C. albicans	NA	NA	NA
CP2B10	CF033.20	2012-10-16	C. albicans	S	NA	1.01574
CP2B11	CF033.20	2012-10-16	C. albicans	S	NA	0.965763
CP2B12	CF033.20	2012-10-16	C. albicans	R	NA	0.9248
CP2C1	CF033.20	2012-10-16	C. albicans	S	NA	1.01669
CP2C2	CF033.20	2012-10-16	C. albicans	S	NA	1.02451
CP2C3	CF033.20	2012-10-16	C. albicans	S	NA	1.01355
CP2C4	CF033.20	2012-10-16	C. albicans	S	NA	1.00921
CP2C5	CF033.20	2012-10-16	C. albicans	S	NA	1.02513
CP2C6	CF033.20	2012-10-16	C. albicans	S	NA	1.02027
CP2C7	CF033.20	2012-10-16	C. albicans	S	NA	1.01191
CP2C8	CF033.20	2012-10-16	C. albicans	S	NA	1.02495
CP2C9	CF033.20	2012-10-16	C. albicans	S	NA	0.979584
CP2C10	CF033.20	2012-10-16	C. albicans	S	NA	1.03278
CP2C11	CF033.20	2012-10-16	C. albicans	S	NA	1.0094
CP2C12	CF033.20	2012-10-16	C. albicans	S	NA	1.02146
CP2D1	CF033.20	2012-10-16	C. albicans	S	NA	1.0109
CP2D2	CF033.20	2012-10-16	C. albicans	S	NA	1.04599
CP2D3	CF033.20	2012-10-16	C. albicans	S	NA	0.994281
CP2D4	CF033.20	2012-10-16	C. albicans	S	NA	0.990812
CP2D5	CF033.20	2012-10-16	C. albicans	S	NA	1.00701
CP2D6	CF033.20	2012-10-16	C. albicans	R	NA	1.0263
CP2D7	CF033.20	2012-10-16	C. albicans	S	NA	1.06158
CP2D8	CF033.20	2012-10-16	C. albicans	S	NA	1.02373
CP2D9	CF033.20	2012-10-16	C. albicans	R	NA	1.0312
CP2D10	CF033.20	2012-10-16	C. albicans	S	NA	0.974524
CP2D11	CF033.21	2012-10-31	C. albicans	NA	NA	NA
CP2D12	CF033.21	2012-10-31	C. albicans	NA	NA	NA
CP2E1	CF033.21	2012-10-31	C. albicans	NA	NA	NA
CP2E2	CF033.21	2012-10-31	C. albicans	NA	NA	NA
CP2E3	CF033.21	2012-10-31	C. albicans	NA	NA	NA
CP2E4	CF033.21	2012-10-31	C. albicans	NA	NA	NA
CP2E5	CF033.21	2012-10-31	C. albicans	NA	NA	NA
CP2E6	CF033.21	2012-10-31	C. albicans	NA	NA	NA
CP2E7	CF033.21	2012-10-31	C. albicans	NA	NA	NA
CP2E8	CF033.23	2012-12-11	C. albicans	NA	NA	NA
CP2E9	CF033.23	2012-12-11	C. albicans	NA	NA	NA
CP2E10	CF033.23	2012-12-11	C. albicans	NA	NA	NA
CP2E11	CF033.23	2012-12-11	C. albicans	NA	NA	NA
CP2E12	CF033.23	2012-12-11	C. albicans	NA	NA	NA
CP2F1	CF033.23	2012-12-11	C. albicans	NA	NA	NA
CP2F2	CF033.24	2013-01-23	C. albicans (F)	S	NA	0.779059
CP2F3	CF033.24	2013-01-23	C. albicans	R	NA	0.967951
CP2F4	CF033.24	2013-01-23	C. albicans (F)	S	NA	0.429452
CP2F5	CF033.24	2013-01-23	C. albicans	R	NA	1.02696
CP2F6	CF033.24	2013-01-23	C. albicans	S	NA	0.920658
CP2F7	CF033.24	2013-01-23	C. albicans	S	NA	0.997065
CP2F8	CF033.24	2013-01-23	C. albicans	S	NA	1.0337
CP2F9	CF033.24	2013-01-23	C. albicans	S	NA	0.985356
CP2F10	CF033.24	2013-01-23	C. albicans	S	NA	0.942222
CP2F11	CF033.24	2013-01-23	C. albicans	S	NA	1.0323
CP2F12	CF033.24	2013-01-23	C. albicans	S	NA	0.991252
CP2G1	CF033.24	2013-01-23	C. albicans	S	NA	0.966305
CP2G2	CF033.24	2013-01-23	C. albicans	S	NA	0.990835
CP2G3	CF033.24	2013-01-23	C. albicans	S	NA	0.994074
CP2G4	CF033.24	2013-01-23	C. albicans	S	NA	0.976495
CP2G5	CF033.25	2013-05-01	C. albicans	R	NA	0.8423
CP2G6	CF033.25	2013-05-01	C. albicans	R	NA	0.9026
CP2G7	CF033.25	2013-05-01	C. albicans	R	NA	0.921949
CP2G8	CF033.25	2013-05-01	C. albicans	R	NA	0.927515
CP2G9	CF033.25	2013-05-01	C. albicans	R	NA	0.935935
CP2G10	CF033.25	2013-05-01	C. albicans	R	NA	1.00703
CP2G11	CF033.25	2013-05-01	C. albicans	R	NA	0.931806
CP2G12	CF033.25	2013-05-01	C. albicans	R	NA	0.910564
CP3A1	CF033.25	2013-05-01	C. albicans	R	NA	0.896602
CP3A2	CF033.25	2013-05-01	C. albicans	R	NA	0.885715
CP3A3	CF033.25	2013-05-01	C. albicans	R	NA	0.891279
CP3A4	CF033.30	2013-06-25	C. albicans	NA	NA	NA
AP1	CF033.11	2012-05-30	A. fumigatus	S	S	1.21898
AP2	CF033.13	2012-06-13	A. fumigatus	S	S	1.37454
AP3	CF033.13	2012-06-13	A. fumigatus	S	S	1.11463
AP4	CF033.13	2012-06-13	A. fumigatus	S	S	1.14054
AP5	CF033.18	2012-09-26	A. fumigatus	S	S	1.15744
AP6	CF033.21	2012-10-31	A. fumigatus	R	S	1.05713
AP7	CF033.23	2012-12-11	A. fumigatus	S	S	1.35079
AP8	CF033.25	2013-03-05	A. fumigatus	S	S	1.38589
AP9	CF033.25	2013-03-05	A. fumigatus	S	S	1.08729
AP10	CF033.25	2013-03-05	A. fumigatus	S	S	1.08233
AP11	CF033.25	2013-03-05	A. fumigatus	S	S	1.02797
AP12	CF033.30	2013-06-25	A. fumigatus	S	S	2.14788
						0
						1
						2

[truncated: 19 more sheets: CF036, CF037, CF039, CF058, CF060, CF061, CF063, CF066, CF071, CF098, CF107, CF117, CF133, CF143, CF162, CF170, CF198, CF202, CF206]
